# Supplementary material for: Niacin, lutein and zeaxanthin and physical activity have an impact on Charlson comorbidity index using zero-inflated negative binomial regression model: National Health and Nutrition Examination Survey 2013–2014
Source: BMC Public Health. 2019 Nov 28;19:1589. doi: 10.1186/s12889-019-7906-7 (PMC6883694; doi:10.1186/s12889-019-7906-7)
Supplement: Supplementary file 1 — Additional file 1. The sores of forty-nine diseases, NHANES 2013-2014 (n= 4386). [file 12889_2019_7906_MOESM1_ESM.xlsx]

## Sheet: Sheet1
Diseases	Score
Psoriasis	0
Hipertension	0
Hypercholesterolemia	0
Diabetes	1
Diabetic retinopathy	2
Hepatitis B	1
Hepatitis C	1
Kidney failure	2
Kidney stones	1
Asthma	0
Arthritis	0
Gout	0
Heart failure	1
Coronary heart disease	0
Heart disease	0
Stroke	1
Emphysema	0
Thyroid disease	0
Bladder cancer	2
Bone cancer	2
Brain cancer	2
Breast cancer	2
Cervical cancer	2
Colon cancer	2
Esophageal cancer	2
Gallbladder carcinoma	2
Kidney cancer	2
Tracheal carcinoma	2
Lukaemia	2
Liver cancer	2
Lung cancer	2
Lymphomas	2
Melanoma	2
Oral cancer	2
Never cancer	2
Ovarian cancer	2
Pancreatic cancer	2
Prostatic cancer	2
Rectal cancer	2
Skin cancer(non-melanoma)	2
Other skin cancer	2
Soft tissue cancer	2
Stomach cancer	2
Testicular cancer	2
Thyroid cancer	2
Endometrial cancer	2
Other cancers	2
COPD	1
Osteoporosis	0
